# Supplementary material for: In vitro high-content screening reveals miR-429 as a protective molecule in photoreceptor degeneration
Source: Mol Ther Nucleic Acids. 2024 Dec 22;36(1):102434. doi: 10.1016/j.omtn.2024.102434 (PMC11773019; doi:10.1016/j.omtn.2024.102434)
Supplement: Table S1. HCI results of all tested miRNAs [file mmc2.xlsx]

## Sheet: all screened mirnas
miRNA	z-score	CV	MirGeneDB
hsa-miR-934	-2.86719	53.4036	yes
hsa-miR-1224-5p	-2.77597	49.9817	-
hsa-miR-1197	-2.70228	56.3749	yes
hsa-miR-452-5p	-2.6641	67.8011	yes
hsa-miR-641	-2.62721	33.1224	-
hsa-miR-944	-2.62434	57.2826	yes
hsa-miR-301b	-2.58858	63.6783	yes
hsa-miR-518e-5p	-2.58376	35.3832	yes
hsa-miR-548y	-2.57759	24.4067	-
hsa-miR-518a-5p	-2.52202	56.5512	yes
hsa-miR-4260	-2.52094	32.557	-
hsa-miR-633	-2.38049	29.94	-
hsa-miR-485-5p	-2.37581	78.2053	yes
hsa-miR-28-3p	-2.37472	49.6084	yes
hsa-miR-4307	-2.36663	5.73859	-
hsa-miR-429	-2.33708	30.6064	yes
hsa-miR-30b-3p	-2.32839	40.0962	yes
hsa-miR-1292-5p	-2.31789	56.2234	-
hsa-miR-27b-5p	-2.30579	64.8348	yes
hsa-miR-566	-2.28554	36.0983	-
hsa-miR-218-5p	-2.28158	58.0199	yes
hsa-miR-150-3p	-2.27926	27.7858	yes
hsa-miR-938	-2.27796	77.2125	-
hsa-miR-371a-5p	-2.25266	25.9994	yes
hsa-miR-514b-5p	-2.2364	16.6214	yes
hsa-miR-1908	-2.21437	60.1495	yes
hsa-miR-1284	-2.20639	99.007	-
hsa-miR-1912	-2.20188	66.2221	yes
hsa-miR-517-5p	-2.20078	78.1738	yes
hsa-miR-24-2-5p	-2.19221	41.1053	yes
hsa-miR-449a	-2.1835	60.1404	yes
hsa-miR-1537	-2.16903	91.261	-
hsa-miR-1228-5p	-2.16796	84.8141	-
hsa-miR-143-5p	-2.15698	60.3713	yes
hsa-miR-302f	-2.1548	76.4417	-
hsa-miR-5010-5p	-2.14685	24.2331	yes
hsa-miR-1246	-2.13587	58.0784	-
hsa-miR-499a-3p	-2.12817	38.0608	yes
hsa-miR-614	-2.12351	16.4855	-
hsa-miR-4308	-2.11606	7.58401	-
hsa-miR-339-3p	-2.11458	38.6206	yes
hsa-miR-766-5p	-2.1105	31.7793	yes
hsa-miR-346	-2.1083	27.6691	yes
hsa-miR-4301	-2.1052	33.5931	-
hsa-miR-148b-3p	-2.10243	105.464	yes
hsa-miR-3115	-2.09633	29.0194	-
hsa-miR-527	-2.09027	60.1242	yes
hsa-miR-558	-2.08954	9.89284	-
hsa-miR-103b	-2.08307	75.9681	-
hsa-miR-545-3p	-2.07906	18.6286	yes
hsa-miR-30d-3p	-2.07904	35.5086	yes
hsa-miR-452-3p	-2.07646	28.1304	yes
hsa-miR-3163	-2.07197	27.7046	-
hsa-miR-487b	-2.05551	25.6161	yes
hsa-miR-1910	-2.04535	55.2467	yes
hsa-miR-542-5p	-2.03654	24.2347	yes
hsa-miR-105-3p	-2.03237	29.1846	yes
hsa-miR-384	-2.03206	39.3443	-
hsa-miR-450b-5p	-2.03165	36.5272	yes
hsa-miR-195-5p	-2.02979	107.114	yes
hsa-miR-185-3p	-2.02614	54.4147	yes
hsa-miR-555	-2.02417	24.6188	-
hsa-miR-338-5p	-2.02191	16.4754	yes
hsa-miR-33b-3p	-2.0212	25.6754	yes
hsa-miR-875-3p	-2.01718	54.8204	yes
hsa-miR-1225-5p	-2.0171	74.0391	-
hsa-miR-574-5p	-2.0168	16.472	yes
hsa-miR-548i	-2.01613	60.7216	-
hsa-miR-20b-3p	-2.0096	80.643	yes
hsa-miR-4319	-2.00184	25.0595	-
hsa-miR-5581-3p	-1.99348	26.164	yes
hsa-miR-516a-5p	-1.99321	46.8743	yes
hsa-miR-3918	-1.98648	31.3387	-
hsa-miR-103a-2-5p	-1.9836	16.2188	yes
hsa-let-7a-5p	-1.9781	15.9263	yes
hsa-miR-1976	-1.97577	54.4886	-
hsa-miR-205-3p	-1.96885	15.839	yes
hsa-miR-1279	-1.96223	82.4757	-
hsa-miR-219-1-3p	-1.95883	25.7543	yes
hsa-miR-3617-3p	-1.93922	18.4086	yes
hsa-miR-146b-5p	-1.93833	11.5706	yes
hsa-miR-4265	-1.93748	40.9657	-
hsa-miR-936	-1.93594	69.1884	-
hsa-let-7b-3p	-1.93468	20.6216	yes
hsa-miR-2053	-1.93457	71.4383	-
hsa-miR-485-3p	-1.92999	31.6169	yes
hsa-miR-3140-5p	-1.92638	42.0903	yes
hsa-miR-604	-1.91918	25.8117	-
hsa-miR-139-3p	-1.91337	57.8363	yes
hsa-miR-532-5p	-1.90519	28.039	yes
hsa-miR-219-2-3p	-1.90206	72.1819	yes
hsa-miR-1238-3p	-1.89611	79.9479	-
hsa-miR-2115-3p	-1.8891	33.9316	yes
hsa-miR-543	-1.88766	85.5194	yes
hsa-miR-615-3p	-1.88065	62.6731	yes
hsa-miR-190a	-1.87909	67.4677	yes
hsa-miR-551b-5p	-1.87682	22.1476	yes
hsa-miR-383	-1.87406	17.1245	yes
hsa-miR-557	-1.87362	49.3176	-
hsa-miR-744-3p	-1.86813	110.527	yes
hsa-miR-147b	-1.86734	95.1961	yes
hsa-miR-1180	-1.86388	22.1407	yes
hsa-miR-518f-3p	-1.85544	23.8018	yes
hsa-miR-564	-1.85411	84.2523	-
hsa-miR-561-5p	-1.85373	46.7765	yes
hsa-miR-490-5p	-1.84925	35.5235	yes
hsa-miR-205-5p	-1.83676	91.1998	yes
hsa-miR-593-3p	-1.83644	44.5044	-
hsa-miR-3136-3p	-1.83419	7.76796	yes
hsa-miR-624-5p	-1.83368	33.5069	yes
hsa-miR-2117	-1.82835	96.6021	-
hsa-miR-640	-1.82781	44.3284	-
hsa-miR-1179	-1.8171	61.6744	-
hsa-miR-4661-3p	-1.81316	17.5061	yes
hsa-miR-541-5p	-1.81294	89.6018	yes
hsa-miR-18a-5p	-1.81093	24.4859	yes
hsa-miR-487a	-1.80546	23.1188	yes
hsa-miR-17-3p	-1.80241	4.2419	yes
hsa-miR-30c-2-3p	-1.8018	52.8588	yes
hsa-miR-1225-3p	-1.79975	93.4085	-
hsa-miR-1914-3p	-1.79403	87.3363	yes
hsa-miR-5579-3p	-1.79333	26.2703	yes
hsa-miR-423-5p	-1.79181	20.2488	yes
hsa-miR-522-5p	-1.79155	58.8165	yes
hsa-miR-486-3p	-1.78744	17.7278	yes
hsa-miR-559	-1.78308	62.7121	-
hsa-miR-221-3p	-1.78115	23.7167	yes
hsa-miR-2052	-1.77696	102.104	-
hsa-miR-652-5p	-1.77312	50.3085	yes
hsa-miR-518b	-1.77038	40.3179	yes
hsa-miR-937-3p	-1.76676	116.425	-
hsa-miR-2116-3p	-1.76662	4.15409	yes
hsa-miR-514a-3p	-1.76293	17.4557	yes
hsa-miR-1469	-1.75843	111.075	-
hsa-miR-548d-5p	-1.75535	87.6327	-
hsa-miR-129-5p	-1.75106	30.8433	yes
hsa-miR-186-3p	-1.7497	54.4817	yes
hsa-miR-194-3p	-1.7477	82.6692	yes
hsa-miR-556-5p	-1.74391	56.6883	yes
hsa-miR-1911-3p	-1.74336	95.7165	yes
hsa-miR-23a-5p	-1.74202	102.521	yes
hsa-miR-5579-5p	-1.74001	52.3074	yes
hsa-miR-1343	-1.73931	4.62055	yes
hsa-miR-3187-5p	-1.73703	14.5746	yes
hsa-miR-139-5p	-1.73551	74.4451	yes
hsa-miR-1539	-1.73308	146.313	-
hsa-miR-542-3p	-1.73284	13.6853	yes
hsa-let-7d-3p	-1.73191	62.2741	yes
hsa-miR-1264	-1.73143	11.3452	yes
hsa-miR-563	-1.73103	50.3934	-
hsa-miR-424-3p	-1.7295	45.6545	yes
hsa-miR-15b-5p	-1.72818	46.39	yes
hsa-miR-548s	-1.72712	66.1953	-
hsa-miR-122-3p	-1.71933	23.3661	yes
hsa-miR-93-3p	-1.71757	28.9881	yes
hsa-miR-3942-3p	-1.71675	33.8975	yes
hsa-miR-106b-3p	-1.71521	61.6555	yes
hsa-miR-501-5p	-1.71492	6.48945	yes
hsa-miR-5687	-1.71422	26.66	yes
hsa-miR-1267	-1.70504	99.2477	-
hsa-miR-3690	-1.69863	5.47111	yes
hsa-miR-561-3p	-1.69699	62.8971	yes
hsa-miR-3591-3p	-1.69486	28.6971	yes
hsa-miR-892c-5p	-1.69477	6.26614	yes
hsa-miR-605	-1.68127	47.3587	yes
hsa-miR-135b-3p	-1.68099	30.3912	yes
hsa-miR-4661-5p	-1.68039	25.2208	yes
hsa-miR-486-5p	-1.67733	13.0155	yes
hsa-miR-488-3p	-1.67694	48.864	yes
hsa-miR-622	-1.66736	74.72	-
hsa-miR-133b	-1.66625	49.8804	yes
hsa-miR-576-3p	-1.66457	32.9601	yes
hsa-let-7a-2-3p	-1.66336	6.63201	yes
hsa-miR-1237-3p	-1.66279	97.0448	-
hsa-miR-567	-1.66249	69.4656	-
hsa-let-7e-5p	-1.66209	8.79885	yes
hsa-miR-767-5p	-1.66131	65.6372	-
hsa-miR-92b-5p	-1.65661	4.52669	yes
hsa-miR-2114-5p	-1.65578	49.8615	yes
hsa-miR-181a-5p	-1.65512	88.9835	yes
hsa-miR-367-3p	-1.65275	75.0303	yes
hsa-miR-3173-5p	-1.64774	21.0162	yes
hsa-miR-2054	-1.64484	133.149	-
hsa-let-7c	-1.64359	18.2264	yes
hsa-miR-449c-3p	-1.64232	44.1529	yes
hsa-miR-491-3p	-1.63967	51.2654	yes
hsa-miR-550a-5p	-1.63797	18.5869	yes
hsa-miR-193a-5p	-1.62714	47.8281	yes
hsa-miR-3145-5p	-1.62661	41.7142	yes
hsa-miR-3127-3p	-1.62643	14.4808	yes
hsa-miR-577	-1.62546	118.719	yes
hsa-let-7d-5p	-1.62398	50.6519	yes
hsa-miR-532-3p	-1.62279	89.2886	yes
hsa-miR-15a-5p	-1.62201	11.7408	yes
hsa-miR-4662b	-1.61845	26.2456	yes
hsa-miR-516a-3p	-1.61797	38.243	yes
hsa-miR-4766-5p	-1.61716	27.3191	yes
hsa-miR-1538	-1.61559	156.17	-
hsa-miR-375	-1.6138	46.3069	yes
hsa-miR-3940-5p	-1.6123	40.198	yes
hsa-miR-5000-3p	-1.61128	21.6191	yes
hsa-miR-449b-3p	-1.61102	26.8489	yes
hsa-miR-548p	-1.61024	129.748	-
hsa-miR-2467-3p	-1.60567	18.2197	yes
hsa-miR-1266	-1.60446	80.7254	yes
hsa-miR-2964a-5p	-1.6016	5.00866	yes
hsa-miR-1281	-1.60035	119.974	-
hsa-miR-4766-3p	-1.59515	35.0021	yes
hsa-miR-6715a-3p	-1.59205	14.9848	yes
hsa-miR-4261	-1.59172	54.7176	-
hsa-miR-224-3p	-1.58997	14.3909	yes
hsa-miR-509-3-5p	-1.58594	148.115	yes
hsa-miR-130b-5p	-1.58175	16.4936	yes
hsa-miR-770-5p	-1.578	78.2852	yes
hsa-miR-548c-3p	-1.57356	42.013	-
hsa-miR-26b-3p	-1.5632	110.614	yes
hsa-miR-569	-1.55527	82.2246	-
hsa-miR-539-5p	-1.55429	27.3521	yes
hsa-miR-642a-5p	-1.55181	40.1554	yes
hsa-miR-202-3p	-1.55103	69.4553	yes
hsa-miR-1909-5p	-1.54791	71.4826	-
hsa-miR-211-5p	-1.54725	91.8499	yes
hsa-miR-449c-5p	-1.54502	10.9063	yes
hsa-miR-4310	-1.54398	66.3701	-
hsa-miR-181a-2-3p	-1.54348	31.2734	yes
hsa-miR-223-5p	-1.53571	51.0352	yes
hsa-miR-1973	-1.53523	154.721	-
hsa-miR-30c-1-3p	-1.53285	14.6755	yes
hsa-miR-376a-5p	-1.53257	23.0863	yes
hsa-miR-940	-1.5306	124.311	-
hsa-miR-576-5p	-1.5226	61.3742	yes
hsa-miR-593-5p	-1.52142	70.9433	-
hsa-miR-552	-1.5184	16.1717	yes
hsa-miR-586	-1.51684	39.3153	-
hsa-miR-4524a-5p	-1.51658	35.7855	yes
hsa-miR-634	-1.5158	64.2779	-
hsa-miR-518f-5p	-1.51519	32.3763	yes
hsa-miR-363-5p	-1.50843	49.9762	yes
hsa-miR-200b-3p	-1.50802	16.144	yes
hsa-miR-1471	-1.50514	153.824	-
hsa-miR-876-5p	-1.50291	114.765	yes
hsa-miR-941	-1.50063	136.962	-
hsa-miR-5581-5p	-1.49491	34.3377	yes
hsa-miR-4731-5p	-1.4891	3.37989	yes
hsa-miR-1915-5p	-1.48784	140.886	-
hsa-miR-510	-1.48047	15.8753	yes
hsa-miR-92b-3p	-1.47274	22.5953	yes
hsa-miR-621	-1.46308	61.7679	-
hsa-miR-1273e	-1.46133	167.998	-
hsa-miR-551a	-1.46082	8.35619	yes
hsa-miR-1257	-1.45913	129.163	-
hsa-miR-4664-5p	-1.45772	45.4193	yes
hsa-miR-223-3p	-1.45386	5.15573	yes
hsa-miR-299-5p	-1.45168	7.37287	yes
hsa-miR-708-3p	-1.45147	152.272	yes
hsa-miR-5683	-1.44883	29.2129	yes
hsa-miR-616-3p	-1.44645	83.8119	yes
hsa-miR-302d-5p	-1.44043	96.1126	yes
hsa-miR-3916	-1.43428	21.7201	-
hsa-miR-154-5p	-1.43241	41.2539	yes
hsa-miR-222-3p	-1.41726	18.9037	yes
hsa-miR-549a	-1.41462	63.5981	-
hsa-miR-5586-3p	-1.41388	30.8067	yes
hsa-miR-3194-3p	-1.40781	4.99131	yes
hsa-miR-1972	-1.39988	137.94	-
hsa-miR-219-5p	-1.39848	56.8143	yes
hsa-miR-1277-3p	-1.39775	181.273	yes
hsa-miR-448	-1.39522	13.5009	yes
hsa-miR-767-3p	-1.39147	127.008	-
hsa-miR-5586-5p	-1.38764	47.4487	yes
hsa-miR-92a-1-5p	-1.38708	13.8717	yes
hsa-miR-892c-3p	-1.38581	62.056	yes
hsa-miR-3927-3p	-1.38429	94.1099	-
hsa-miR-671-3p	-1.38369	42.5792	yes
hsa-miR-597	-1.38097	60.4058	yes
hsa-miR-3944-5p	-1.38014	7.50124	yes
hsa-miR-656	-1.37566	68.0522	yes
hsa-miR-3667-3p	-1.37151	69.1111	-
hsa-miR-619	-1.37061	114.424	-
hsa-miR-25-5p	-1.36955	107.404	yes
hsa-miR-30e-5p	-1.35624	48.9455	yes
hsa-miR-3201	-1.35609	56.5683	-
hsa-miR-1270	-1.35362	88.0192	yes
hsa-miR-632	-1.3533	95.3528	-
hsa-miR-875-5p	-1.35264	182.876	yes
hsa-let-7g-5p	-1.35195	10.8398	yes
hsa-miR-183-3p	-1.35189	109.058	yes
hsa-miR-497-3p	-1.3512	81.7848	yes
hsa-miR-3196	-1.34888	55.9269	-
hsa-miR-550a-3-5p	-1.34259	13.7512	yes
hsa-miR-616-5p	-1.33749	46.2245	yes
hsa-miR-26a-5p	-1.32796	38.1212	yes
hsa-let-7a-3p	-1.32552	62.446	yes
hsa-miR-675-5p	-1.32472	99.6294	yes
hsa-miR-455-5p	-1.32327	18.7678	yes
hsa-miR-129-1-3p	-1.32283	40.0805	yes
hsa-miR-548d-3p	-1.32011	15.8729	-
hsa-miR-575	-1.31852	39.5709	-
hsa-miR-4664-3p	-1.31519	19.6849	yes
hsa-miR-302d-3p	-1.30976	22.2528	yes
hsa-miR-1914-5p	-1.30938	154.456	yes
hsa-miR-4731-3p	-1.30862	52.0553	yes
hsa-miR-1276	-1.30522	177.519	yes
hsa-miR-1231	-1.29686	149.133	-
hsa-miR-4524a-3p	-1.28784	21.6438	yes
hsa-miR-135a-5p	-1.28656	84.3452	yes
hsa-miR-885-5p	-1.28591	184.013	yes
hsa-miR-484	-1.28475	89.7924	-
hsa-miR-362-3p	-1.28102	23.8441	yes
hsa-let-7b-5p	-1.27998	23.4516	yes
hsa-miR-548a-5p	-1.27014	112.954	-
hsa-miR-136-5p	-1.26437	27.4316	yes
hsa-miR-196b-3p	-1.26391	87.5912	yes
hsa-miR-18b-3p	-1.26312	78.2424	yes
hsa-miR-100-3p	-1.26273	85.2852	yes
hsa-miR-668	-1.26094	105.781	-
hsa-miR-190b	-1.25546	148.974	yes
hsa-miR-939-5p	-1.25162	168.679	-
hsa-miR-4317	-1.25161	47.4105	-
hsa-miR-1911-5p	-1.24872	75.146	yes
hsa-miR-545-5p	-1.23483	121.287	yes
hsa-miR-652-3p	-1.23445	58.5632	yes
hsa-miR-585	-1.23212	67.7727	yes
hsa-miR-3910	-1.23189	62.8323	-
hsa-miR-99a-3p	-1.23153	129.074	yes
hsa-miR-105-5p	-1.23003	143.766	yes
hsa-miR-505-3p	-1.22482	60.2026	yes
hsa-miR-214-5p	-1.22438	57.2039	yes
hsa-miR-378a-3p	-1.2174	44.0479	yes
hsa-miR-3908	-1.21338	84.7635	-
hsa-miR-340-5p	-1.21317	158.733	yes
hsa-miR-518d-5p	-1.2123	78.4188	yes
hsa-miR-493-3p	-1.21229	21.8605	yes
hsa-miR-651	-1.2114	33.1526	yes
hsa-miR-192-3p	-1.20785	91.9064	yes
hsa-miR-302a-5p	-1.20554	79.1811	yes
hsa-miR-517a-3p	-1.20439	176.553	yes
hsa-let-7i-5p	-1.20039	47.7056	yes
hsa-miR-629-3p	-1.19562	91.5618	yes
hsa-miR-191-3p	-1.19494	173.715	yes
hsa-miR-635	-1.1942	185.111	-
hsa-miR-1233-3p	-1.18943	220.138	-
hsa-miR-584-5p	-1.18331	129.22	yes
hsa-miR-221-5p	-1.1825	133.561	yes
hsa-miR-4424	-1.18014	26.7111	yes
hsa-miR-3195	-1.17809	97.2837	-
hsa-miR-210	-1.17483	79.4511	yes
hsa-miR-10b-3p	-1.17161	6.70092	yes
hsa-miR-19b-3p	-1.17114	59.2388	yes
hsa-miR-193a-3p	-1.16731	162.753	yes
hsa-miR-518d-3p	-1.14679	21.4125	yes
hsa-miR-765	-1.1438	46.9896	-
hsa-miR-1909-3p	-1.14255	239.186	-
hsa-miR-519a-5p	-1.14254	87.0932	yes
hsa-miR-411-3p	-1.13938	105.669	yes
hsa-miR-556-3p	-1.13752	22.2812	yes
hsa-miR-33b-5p	-1.12421	40.1811	yes
hsa-let-7e-3p	-1.12277	59.6189	yes
hsa-miR-3611	-1.12017	54.703	yes
hsa-miR-363-3p	-1.11661	120.845	yes
hsa-miR-519b-5p	-1.11613	100.757	yes
hsa-miR-519c-5p	-1.11271	76.6238	yes
hsa-miR-1295b-3p	-1.10208	40.42	yes
hsa-miR-330-3p	-1.10147	26.8839	yes
hsa-miR-296-3p	-1.10107	73.3047	yes
hsa-miR-620	-1.09753	86.3489	-
hsa-miR-125b-1-3p	-1.09572	112.01	yes
hsa-miR-96-3p	-1.08856	66.812	yes
hsa-miR-876-3p	-1.08564	173.445	yes
hsa-miR-92a-3p	-1.08243	58.255	yes
hsa-miR-592	-1.07692	68.6095	yes
hsa-miR-222-5p	-1.07454	97.562	yes
hsa-miR-3917	-1.05664	31.293	-
hsa-miR-2467-5p	-1.05028	51.4391	yes
hsa-miR-628-3p	-1.04534	20.1443	yes
hsa-miR-675-3p	-1.04282	70.6396	yes
hsa-miR-4294	-1.04282	79.2781	-
hsa-miR-2114-3p	-1.03858	39.1306	yes
hsa-miR-4677-5p	-1.03408	28.026	yes
hsa-miR-3938	-1.02857	73.795	-
hsa-miR-146a-3p	-1.02816	121.845	yes
hsa-let-7f-1-3p	-1.02109	111.226	yes
hsa-miR-606	-1.01784	79.2585	-
hsa-miR-188-3p	-1.01581	43.496	yes
hsa-miR-21-3p	-1.01509	14.0923	yes
hsa-miR-377-5p	-1.00443	68.191	yes
hsa-miR-655	-0.994641	57.2082	yes
hsa-miR-1282	-0.993663	240.917	-
hsa-miR-26a-1-3p	-0.990116	96.5357	yes
hsa-miR-520c-5p	-0.989348	137.069	yes
hsa-miR-409-3p	-0.989307	14.4325	yes
hsa-miR-422a	-0.986814	64.0838	-
hsa-miR-629-5p	-0.984946	99.1064	yes
hsa-miR-548h-5p	-0.982429	192.419	-
hsa-miR-4258	-0.980763	104.391	-
hsa-miR-518c-5p	-0.98076	140.369	yes
hsa-miR-30d-5p	-0.978616	248.564	yes
hsa-miR-1468	-0.975062	219.81	-
hsa-miR-4311	-0.966543	56.3996	-
hsa-miR-492	-0.966472	194.492	-
hsa-miR-5000-5p	-0.965059	91.4303	yes
hsa-miR-1204	-0.96361	274.383	-
hsa-miR-451a	-0.959422	41.6289	yes
hsa-miR-145-3p	-0.957144	234.266	yes
hsa-miR-889	-0.956312	325.584	yes
hsa-miR-1307-3p	-0.953769	232.456	yes
hsa-miR-340-3p	-0.952532	133.12	yes
hsa-miR-518e-3p	-0.951733	37.9878	yes
hsa-miR-517c-3p	-0.94776	86.4969	yes
hsa-miR-519a-3p	-0.94672	126.962	yes
hsa-miR-4637	-0.936221	122.238	yes
hsa-miR-873-5p	-0.934703	244.377	yes
hsa-miR-548l	-0.931356	225.05	-
hsa-let-7f-5p	-0.926294	117.513	yes
hsa-miR-523-5p	-0.925477	153.704	yes
hsa-miR-203a	-0.925471	150.465	yes
hsa-miR-589-5p	-0.923256	58.2378	yes
hsa-let-7i-3p	-0.922538	72.0474	yes
hsa-miR-587	-0.916615	179.799	-
hsa-miR-1275	-0.911549	100.681	-
hsa-miR-337-3p	-0.911369	133.676	yes
hsa-miR-455-3p	-0.910461	136.755	yes
hsa-miR-744-5p	-0.907512	280.436	yes
hsa-miR-5010-3p	-0.905644	61.2927	yes
hsa-miR-431-3p	-0.894952	187.174	yes
hsa-miR-3164	-0.892426	44.7468	-
hsa-miR-1278	-0.880127	194.168	yes
hsa-miR-302e	-0.879376	316.953	-
hsa-miR-204-5p	-0.874266	58.0179	yes
hsa-miR-2116-5p	-0.869265	64.0288	yes
hsa-miR-92a-2-5p	-0.863965	192.401	yes
hsa-miR-568	-0.862989	210.739	-
hsa-miR-570-3p	-0.862941	46.8101	-
hsa-miR-30b-5p	-0.860767	31.0952	yes
hsa-miR-4677-3p	-0.856596	28.504	yes
hsa-miR-4254	-0.853617	89.7404	-
hsa-miR-1268a	-0.851981	242.096	-
hsa-miR-520c-3p	-0.850885	135.761	yes
hsa-miR-432-3p	-0.849472	116.838	yes
hsa-miR-637	-0.846148	196.448	-
hsa-miR-144-5p	-0.842728	97.7615	yes
hsa-miR-1304-5p	-0.842351	312.243	-
hsa-miR-216b	-0.841945	380.08	yes
hsa-miR-1234-3p	-0.841769	241.582	-
hsa-miR-578	-0.834514	90.7011	-
hsa-miR-3613-5p	-0.829774	373.286	yes
hsa-miR-503-5p	-0.827005	37.973	yes
hsa-miR-613	-0.822967	21.4155	-
hsa-miR-518a-3p	-0.820172	68.5287	yes
hsa-miR-200c-5p	-0.814042	269.247	yes
hsa-miR-200a-3p	-0.808341	44.271	yes
hsa-miR-519c-3p	-0.800173	82.3383	yes
hsa-miR-617	-0.798837	157.04	-
hsa-miR-16-1-3p	-0.79568	210.516	yes
hsa-miR-758-3p	-0.794392	123.005	yes
hsa-miR-152	-0.787811	13.0513	yes
hsa-miR-4306	-0.787015	116.259	-
hsa-miR-607	-0.786916	215.627	-
hsa-miR-1272	-0.786249	122.882	-
hsa-miR-548a-3p	-0.780945	133.399	-
hsa-miR-618	-0.780781	187.063	-
hsa-miR-483-3p	-0.778396	90.716	yes
hsa-miR-3619-3p	-0.775059	99.4438	yes
hsa-miR-31-3p	-0.766174	186.3	yes
hsa-miR-376c-3p	-0.764386	187.626	yes
hsa-miR-643	-0.763765	195.795	-
hsa-miR-194-5p	-0.761418	106.891	yes
hsa-miR-582-3p	-0.760805	217.078	yes
hsa-miR-512-5p	-0.759973	70.0456	yes
hsa-miR-16-2-3p	-0.757238	227.893	yes
hsa-miR-490-3p	-0.751848	79.1227	yes
hsa-miR-99a-5p	-0.746151	127.344	yes
hsa-miR-548x-3p	-0.745482	79.3935	-
hsa-miR-661	-0.739117	255.014	-
hsa-miR-590-3p	-0.738925	25.093	yes
hsa-miR-3124-5p	-0.738432	175.934	-
hsa-miR-1306-3p	-0.737596	331.96	-
hsa-miR-34b-5p	-0.722741	93.6982	yes
hsa-miR-1236-3p	-0.722704	436.39	-
hsa-miR-508-3p	-0.721166	100.821	yes
hsa-miR-595	-0.72024	212.765	-
hsa-miR-224-5p	-0.717904	33.847	yes
hsa-miR-32-3p	-0.714899	340.104	yes
hsa-miR-662	-0.710875	295.16	-
hsa-miR-924	-0.702475	361.995	-
hsa-miR-483-5p	-0.702291	154.173	yes
hsa-miR-4263	-0.683601	176.228	-
hsa-miR-146b-3p	-0.670725	43.9085	yes
hsa-miR-506-5p	-0.670496	68.41	yes
hsa-miR-3140-3p	-0.670102	33.3476	yes
hsa-miR-3125	-0.667636	57.6588	-
hsa-miR-376a-3p	-0.666862	174.131	yes
hsa-miR-454-5p	-0.661344	244.32	yes
hsa-miR-645	-0.660176	108.494	-
hsa-miR-374b-5p	-0.654794	354.837	yes
hsa-miR-596	-0.649933	227.719	-
hsa-miR-4320	-0.648168	245.571	-
hsa-miR-517b-3p	-0.642756	180.842	yes
hsa-miR-2113	-0.641648	219	-
hsa-miR-3139	-0.633702	64.8676	-
hsa-miR-642b-5p	-0.630871	225.245	yes
hsa-miR-1915-3p	-0.629495	435.784	-
hsa-miR-199b-3p	-0.629126	272.629	yes
hsa-miR-151a-5p	-0.628295	128.58	yes
hsa-miR-548t-5p	-0.62767	77.5538	-
hsa-miR-520d-5p	-0.627016	288.476	yes
hsa-miR-132-5p	-0.626318	299.282	yes
hsa-miR-506-3p	-0.624433	175.796	yes
hsa-miR-181c-5p	-0.618388	145.124	yes
hsa-miR-933	-0.617468	352.188	-
hsa-miR-24-1-5p	-0.616443	19.9463	yes
hsa-miR-376a-2-5p	-0.611299	37.5244	yes
hsa-miR-676-3p	-0.609009	200.962	yes
hsa-miR-892b	-0.606967	79.4387	yes
hsa-miR-891b	-0.603925	70.2295	-
hsa-miR-34a-5p	-0.60246	61.1911	yes
hsa-miR-1302	-0.59974	396.432	-
hsa-miR-644a	-0.597071	206.794	-
hsa-miR-650	-0.594772	292.319	-
hsa-miR-25-3p	-0.590582	187.57	yes
hsa-miR-27b-3p	-0.588625	255.372	yes
hsa-miR-181c-3p	-0.588447	163.756	yes
hsa-miR-3200-3p	-0.582065	150.028	yes
hsa-miR-148b-5p	-0.574322	203.41	yes
hsa-miR-489	-0.566515	338.581	yes
hsa-miR-4251	-0.566028	296.855	-
hsa-miR-3190-5p	-0.56574	67.4113	-
hsa-miR-4326	-0.565414	212.738	-
hsa-miR-361-3p	-0.560753	184.576	yes
hsa-miR-151a-3p	-0.55995	225.742	yes
hsa-miR-539-3p	-0.557603	134.517	yes
hsa-miR-495-5p	-0.547802	222.887	yes
hsa-miR-3144-3p	-0.54663	149.055	yes
hsa-miR-122-5p	-0.545284	184.608	yes
hsa-miR-138-5p	-0.543249	286.356	yes
hsa-miR-3117-3p	-0.537197	347.141	-
hsa-miR-625-3p	-0.533054	196.449	-
hsa-miR-361-5p	-0.532216	131.632	yes
hsa-miR-513c-3p	-0.531422	12.8396	yes
hsa-miR-1269a	-0.523035	197.898	yes
hsa-miR-610	-0.521129	275.388	-
hsa-miR-124-3p	-0.520777	163.493	yes
hsa-miR-217	-0.518545	120.942	yes
hsa-miR-507	-0.511237	140.903	yes
hsa-miR-1206	-0.498541	767.286	-
hsa-miR-196b-5p	-0.497341	195.595	yes
hsa-miR-3911	-0.494956	238.056	-
hsa-miR-3914	-0.493975	305.123	-
hsa-miR-127-5p	-0.491773	479.555	yes
hsa-miR-133a	-0.488365	147.504	yes
hsa-miR-19a-3p	-0.48831	127.508	yes
hsa-miR-502-3p	-0.488227	277.394	yes
hsa-miR-3613-3p	-0.480295	476.06	yes
hsa-miR-3153	-0.478368	131.376	-
hsa-miR-1	-0.478134	130.794	yes
hsa-miR-521	-0.477805	260.936	yes
hsa-miR-513a-3p	-0.47752	313.057	yes
hsa-let-7f-2-3p	-0.475881	367.713	yes
hsa-miR-7-1-3p	-0.473228	520.701	yes
hsa-miR-425-5p	-0.470889	223.302	yes
hsa-miR-3065-3p	-0.470838	178.647	yes
hsa-miR-140-3p	-0.470373	314.155	yes
hsa-miR-4253	-0.470028	137.792	-
hsa-miR-503-3p	-0.467029	153.933	yes
hsa-miR-584-3p	-0.463531	96.9802	yes
hsa-miR-148a-5p	-0.460906	183.956	yes
hsa-miR-4287	-0.457157	245.06	-
hsa-miR-1295b-5p	-0.454101	137.57	yes
hsa-miR-874	-0.451117	444.432	yes
hsa-miR-4266	-0.450358	97.1882	-
hsa-miR-101-3p	-0.448145	91.979	yes
hsa-miR-182-3p	-0.445785	139.795	yes
hsa-miR-888-5p	-0.437935	549.02	yes
hsa-miR-509-5p	-0.433983	547.821	yes
hsa-miR-193b-5p	-0.433589	375.378	yes
hsa-miR-218-1-3p	-0.433299	228.011	yes
hsa-miR-29c-5p	-0.432886	275.532	yes
hsa-miR-3123	-0.430992	255.357	-
hsa-miR-1255b-5p	-0.430812	729.672	-
hsa-miR-16-5p	-0.427859	183.173	yes
hsa-miR-450b-3p	-0.427722	159.189	yes
hsa-miR-562	-0.427603	326.287	-
hsa-miR-29a-5p	-0.425346	197.873	yes
hsa-miR-3194-5p	-0.422857	613.768	yes
hsa-miR-379-3p	-0.421507	442.276	yes
hsa-miR-548c-5p	-0.420725	353.842	-
hsa-miR-612	-0.416724	257.339	-
hsa-miR-124-5p	-0.412863	180.523	yes
hsa-miR-591	-0.405681	449.792	-
hsa-miR-2276	-0.401766	194.579	yes
hsa-miR-450a-3p	-0.397697	438.636	yes
hsa-miR-4262	-0.397629	244.936	-
hsa-miR-33a-3p	-0.397139	160.454	yes
hsa-miR-4314	-0.394536	317.151	-
hsa-miR-1287	-0.391647	450.752	yes
hsa-miR-660-3p	-0.387953	440.551	yes
hsa-miR-335-5p	-0.386969	305.467	yes
hsa-miR-1184	-0.384795	338.826	-
hsa-miR-3909	-0.381881	309.447	yes
hsa-miR-424-5p	-0.381324	240.222	yes
hsa-miR-504	-0.379069	485.02	yes
hsa-miR-513b	-0.379028	272.664	yes
hsa-miR-671-5p	-0.377777	198.738	yes
hsa-miR-17-5p	-0.377619	237.553	yes
hsa-miR-22-5p	-0.377442	322.379	yes
hsa-miR-1307-5p	-0.37588	162.335	yes
hsa-miR-609	-0.375156	373.976	-
hsa-miR-26a-2-3p	-0.373896	80.6641	yes
hsa-miR-4327	-0.37086	237.89	-
hsa-miR-99b-5p	-0.369696	495.172	yes
hsa-miR-1304-3p	-0.363119	600.101	-
hsa-miR-2909	-0.354472	71.6451	-
hsa-miR-550b-3p	-0.350003	321.929	-
hsa-miR-600	-0.349143	340.319	-
hsa-miR-488-5p	-0.346426	382.959	yes
hsa-miR-191-5p	-0.342821	344.676	yes
hsa-miR-21-5p	-0.342123	149.456	yes
hsa-miR-582-5p	-0.34077	641.263	yes
hsa-miR-377-3p	-0.33862	639.397	yes
hsa-miR-29c-3p	-0.336115	279.457	yes
hsa-miR-214-3p	-0.334639	181.588	yes
hsa-miR-335-3p	-0.334196	270.132	yes
hsa-miR-199a-5p	-0.333125	328.468	yes
hsa-miR-374c-5p	-0.332782	379.008	-
hsa-miR-646	-0.330173	148.003	-
hsa-miR-147a	-0.328693	113.823	-
hsa-miR-4312	-0.322705	313.946	-
hsa-miR-1228-3p	-0.316735	808.581	-
hsa-miR-127-3p	-0.314487	136.091	yes
hsa-miR-760	-0.311472	1329.03	yes
hsa-miR-3659	-0.311316	1435.25	-
hsa-miR-146a-5p	-0.309014	294.14	yes
hsa-miR-544a	-0.303788	291.812	yes
hsa-miR-106a-3p	-0.299757	203.842	yes
hsa-miR-3145-3p	-0.295711	403.425	yes
hsa-miR-3619-5p	-0.288007	889.573	yes
hsa-miR-153	-0.284856	465.864	yes
hsa-miR-338-3p	-0.284674	734.263	yes
hsa-miR-516b-3p	-0.282146	729.95	yes
hsa-miR-649	-0.280465	658.029	-
hsa-miR-4279	-0.271899	566.515	-
hsa-miR-181b-5p	-0.271596	333.101	yes
hsa-miR-409-5p	-0.270784	313.105	yes
hsa-miR-150-5p	-0.269583	308.222	yes
hsa-miR-642b-3p	-0.266509	619.488	yes
hsa-miR-802	-0.264524	274.143	yes
hsa-miR-324-3p	-0.264035	260.151	yes
hsa-miR-18a-3p	-0.2614	296.677	yes
hsa-miR-34a-3p	-0.258345	277.641	yes
hsa-miR-365a-5p	-0.258294	434.907	yes
hsa-miR-450a-5p	-0.257957	253.259	yes
hsa-miR-3622b-3p	-0.254524	1062.87	-
hsa-miR-1297	-0.25374	862.215	-
hsa-miR-708-5p	-0.248748	1095.22	yes
hsa-miR-1227-3p	-0.243873	677.63	-
hsa-miR-3926	-0.243159	757.383	-
hsa-miR-26b-5p	-0.24298	449.081	yes
hsa-miR-34c-5p	-0.232815	618.878	yes
hsa-miR-890	-0.232454	231.039	yes
hsa-miR-4298	-0.231346	594.445	-
hsa-miR-598	-0.229706	509.295	yes
hsa-miR-548b-3p	-0.222061	668.834	-
hsa-miR-3173-3p	-0.219923	784.182	yes
hsa-miR-573	-0.218995	453.215	-
hsa-miR-548h-3p	-0.218493	711.067	-
hsa-miR-23b-3p	-0.216579	225.022	yes
hsa-miR-328	-0.211504	49.4827	yes
hsa-miR-3591-5p	-0.209619	847.087	yes
hsa-miR-3074-3p	-0.208099	326.97	-
hsa-miR-4299	-0.207349	647.85	-
hsa-miR-4318	-0.206112	834.266	-
hsa-miR-3152-3p	-0.201594	317.725	-
hsa-miR-659-3p	-0.190344	1311.65	-
hsa-miR-138-1-3p	-0.186455	578.489	yes
hsa-miR-508-5p	-0.185535	869.401	yes
hsa-miR-570-5p	-0.185519	847.567	-
hsa-miR-412	-0.183339	533.668	yes
hsa-miR-892a	-0.182794	210.338	yes
hsa-miR-1229-3p	-0.174826	1955.97	-
hsa-miR-433	-0.171874	183.57	yes
hsa-miR-935	-0.170655	2474.32	yes
hsa-miR-376b-5p	-0.170464	672.911	yes
hsa-miR-654-3p	-0.164868	902.766	yes
hsa-miR-192-5p	-0.162298	464.381	yes
hsa-miR-107	-0.160488	375.209	yes
hsa-miR-514a-5p	-0.156152	642.844	yes
hsa-miR-3616-3p	-0.1557	1853.4	-
hsa-miR-636	-0.151063	753.157	-
hsa-miR-654-5p	-0.148898	1212.71	yes
hsa-miR-3174	-0.142797	884.672	yes
hsa-miR-101-5p	-0.140706	1505.29	yes
hsa-miR-34b-3p	-0.136366	1228.52	yes
hsa-miR-888-3p	-0.135677	726.449	yes
hsa-miR-365b-5p	-0.132576	467.791	yes
hsa-miR-601	-0.129994	1295.46	-
hsa-miR-1255a	-0.127225	1602.98	-
hsa-miR-628-5p	-0.125544	1036.73	yes
hsa-miR-1207-5p	-0.11734	2865.31	-
hsa-miR-500a-5p	-0.114848	1225.78	yes
hsa-miR-2964a-3p	-0.112541	1140.02	yes
hsa-miR-514a-5p	-0.108903	1073.38	yes
hsa-miR-3130-5p	-0.0993443	1269.31	-
hsa-miR-93-5p	-0.0983131	1056.12	yes
hsa-miR-548u	-0.09745	650.613	-
hsa-miR-3126-5p	-0.09603	1253.41	yes
hsa-miR-526b-5p	-0.0920174	1357.15	yes
hsa-miR-526a	-0.0902903	731.315	yes
hsa-miR-181d	-0.0885949	2470.39	yes
hsa-miR-10a-5p	-0.0883077	1245.79	yes
hsa-miR-382-3p	-0.0869707	1195.23	yes
hsa-miR-608	-0.0820393	1943.71	-
hsa-miR-15a-3p	-0.0781279	1620.22	yes
hsa-miR-1292-3p	-0.0773317	1159.8	-
hsa-miR-155-3p	-0.0763874	1129.21	yes
hsa-miR-3193	-0.0698251	760.439	-
hsa-miR-196a-5p	-0.0657791	779.918	yes
hsa-miR-3150a-3p	-0.0655345	744.076	-
hsa-miR-29b-1-5p	-0.0616404	1456.09	yes
hsa-miR-3186-3p	-0.0596361	2202.59	-
hsa-miR-579	-0.0544845	2825.53	yes
hsa-miR-491-5p	-0.0526156	621.766	yes
hsa-miR-3912	-0.0516197	1427.56	-
hsa-miR-4293	-0.0342323	5801.23	-
hsa-miR-126-5p	-0.0333128	4765.41	yes
hsa-miR-511	-0.0312139	3573.22	yes
hsa-miR-410	-0.0307629	2107.81	yes
hsa-miR-135b-5p	-0.0290584	5645.13	yes
hsa-miR-182-5p	-0.0253035	3447.49	yes
hsa-miR-34c-3p	-0.0158334	10091	yes
hsa-miR-30c-5p	-0.0140953	3523.91	yes
hsa-miR-367-5p	-0.0139805	15037.2	yes
hsa-miR-325	-0.0108928	5975.73	yes
hsa-miR-323a-3p	-0.00827808	9201.59	yes
hsa-miR-4304	-0.00502641	27665.2	-
hsa-miR-520a-5p	-0.000467627	50131	yes
hsa-miR-3618	0.00252729	-113542	-
hsa-miR-208b	0.00438431	-103157	yes
hsa-miR-9-3p	0.00776666	-11727.5	yes
hsa-miR-216a-3p	0.00809496	-6785.03	yes
hsa-miR-4324	0.00862034	-10031.8	-
hsa-miR-599	0.0121925	-11904.8	yes
hsa-miR-588	0.0159112	-3327.13	-
hsa-miR-603	0.0170112	-1703.18	-
hsa-miR-1226-3p	0.0170271	-16320.8	-
hsa-miR-200b-5p	0.0207756	-13120.9	yes
hsa-miR-144-3p	0.0221289	-600.287	yes
hsa-miR-148a-3p	0.0258099	-3759.57	yes
hsa-miR-20a-5p	0.0346223	-972.436	yes
hsa-miR-493-5p	0.0349409	-4918.95	yes
hsa-miR-3179	0.0354226	-1417.54	-
hsa-miR-3184-5p	0.0367206	-5155.66	-
hsa-miR-98-5p	0.0368372	-3554.07	yes
hsa-miR-1185-2-3p	0.0471688	-2378.03	yes
hsa-miR-4313	0.04839	-2419.08	-
hsa-miR-3913-5p	0.0532137	-2211.3	-
hsa-miR-1252	0.0613223	-6504.09	yes
hsa-miR-345-5p	0.0641034	-2246.95	yes
hsa-miR-4289	0.074154	-1831.11	-
hsa-miR-3119	0.0807281	-2084.67	-
hsa-miR-198	0.092562	-2080.16	-
hsa-miR-138-2-3p	0.0926904	-1120.86	yes
hsa-miR-3186-5p	0.0934178	-2382.22	-
hsa-miR-1273a	0.0984406	-1428.2	-
hsa-miR-574-3p	0.0989297	-2420.93	yes
hsa-miR-512-3p	0.105132	-877.252	yes
hsa-miR-4267	0.106503	-626.176	-
hsa-miR-376c-5p	0.111173	-1601.31	yes
hsa-miR-33a-5p	0.113576	-582.413	yes
hsa-miR-320d	0.115714	-3660.74	-
hsa-miR-196a-3p	0.116994	-1754.19	yes
hsa-miR-29b-3p	0.117919	-624.357	yes
hsa-miR-759	0.120404	-1184.52	-
hsa-miR-1277-5p	0.124217	-820.841	yes
hsa-miR-3660	0.126398	-2580.59	-
hsa-miR-3122	0.133985	-1672.29	-
hsa-miR-195-3p	0.141058	-1763.29	yes
hsa-miR-106a-5p	0.146577	-944.019	yes
hsa-miR-657	0.15365	-451.56	-
hsa-miR-432-5p	0.155721	-613.1	yes
hsa-miR-518c-3p	0.16105	-658.61	yes
hsa-miR-1827	0.164947	-2546.36	-
hsa-miR-653	0.170975	-854.119	yes
hsa-miR-181a-3p	0.172466	-676.269	yes
hsa-miR-1294	0.173597	-1587.9	yes
hsa-miR-3121-3p	0.176172	-1272.19	-
hsa-miR-3915	0.176936	-603.247	-
hsa-miR-337-5p	0.179935	-880.66	yes
hsa-miR-1273c	0.183275	-898.214	-
hsa-miR-589-3p	0.186147	-1268.58	yes
hsa-miR-1229-5p	0.188259	-282.642	-
hsa-miR-664a-3p	0.19067	-1745.91	-
hsa-miR-135a-3p	0.195012	-1475.67	yes
hsa-miR-29b-2-5p	0.196503	-1400.15	yes
hsa-miR-125a-5p	0.202426	-185.187	yes
hsa-miR-20a-3p	0.204175	-696.576	yes
hsa-miR-1913	0.204998	-1877.31	yes
hsa-miR-98-3p	0.20679	-448.702	yes
hsa-miR-369-5p	0.212094	-341.435	yes
hsa-miR-376b-3p	0.215169	-98.5437	yes
hsa-miR-4259	0.22036	-476.343	-
hsa-miR-212-3p	0.220413	-302.949	yes
hsa-miR-20b-5p	0.221138	-420.093	yes
hsa-miR-3177-3p	0.224097	-626.526	-
hsa-miR-27a-5p	0.224697	-888.959	yes
hsa-miR-611	0.230966	-579.413	-
hsa-miR-551b-3p	0.24382	-494.116	yes
hsa-miR-663a	0.247705	-773.613	-
hsa-miR-208a	0.250726	-293.126	yes
hsa-miR-758-5p	0.259414	-812.138	yes
hsa-miR-378c	0.261508	-615.679	-
hsa-miR-30a-5p	0.264255	-84.8764	yes
hsa-miR-181b-3p	0.26858	-345.748	yes
hsa-miR-877-3p	0.270414	-1414.95	-
hsa-miR-550a-3p	0.270616	-674.552	yes
hsa-miR-4315	0.27523	-703.035	-
hsa-miR-200c-3p	0.2783	-208.341	yes
hsa-miR-590-5p	0.279903	-455.683	yes
hsa-miR-670	0.286315	-596	yes
hsa-miR-421	0.288215	-857.186	yes
hsa-miR-7-2-3p	0.289272	-411.787	yes
hsa-miR-130b-3p	0.289855	-342.207	yes
hsa-miR-3189-3p	0.292226	-350.164	-
hsa-miR-571	0.292653	-680.273	-
hsa-miR-505-5p	0.293248	-234.843	yes
hsa-miR-877-5p	0.296465	-1318.85	-
hsa-miR-943	0.297975	-118.662	-
hsa-miR-339-5p	0.301925	-288.358	yes
hsa-miR-137	0.308028	-340.738	yes
hsa-miR-4256	0.310024	-462.267	-
hsa-miR-498	0.311035	-114.964	yes
hsa-miR-193b-3p	0.313923	-485.552	yes
hsa-miR-4322	0.316981	-117.702	-
hsa-miR-342-5p	0.317359	-417.875	yes
hsa-miR-3171	0.324519	-295.804	-
hsa-miR-3648	0.328329	-486.662	-
hsa-miR-125a-3p	0.330814	-348.238	yes
hsa-miR-2278	0.331957	-384.945	-
hsa-miR-3199	0.334028	-427.137	-
hsa-miR-374b-3p	0.336391	-939.079	yes
hsa-miR-449b-5p	0.34163	-570.614	yes
hsa-miR-3200-5p	0.342659	-506.642	yes
hsa-miR-761	0.350769	-398.587	-
hsa-miR-769-5p	0.36631	-509.416	yes
hsa-miR-216a-5p	0.366976	-236.347	yes
hsa-miR-4252	0.369028	-388	-
hsa-miR-27a-3p	0.370813	-180.619	yes
hsa-miR-331-3p	0.373579	-272.462	yes
hsa-miR-302b-5p	0.374472	-315.971	yes
hsa-miR-2277-5p	0.375058	-1103.12	yes
hsa-miR-374a-5p	0.375136	-193.999	yes
hsa-miR-373-5p	0.389999	-245.16	yes
hsa-miR-3169	0.393231	-314.967	-
hsa-miR-581	0.402134	-621.128	-
hsa-miR-4323	0.406156	-349.183	-
hsa-miR-30e-3p	0.407371	-252.676	yes
hsa-miR-3127-5p	0.407424	-213.925	yes
hsa-miR-3935	0.408368	-463.706	-
hsa-miR-302c-5p	0.409838	-169.694	yes
hsa-miR-1324	0.411741	-1204.54	-
hsa-miR-302a-3p	0.411962	-126.998	yes
hsa-miR-647	0.412815	-557.453	-
hsa-miR-370	0.421648	-127.834	yes
hsa-miR-365a-3p	0.424246	-346.022	yes
hsa-miR-1470	0.424739	-418.179	-
hsa-miR-4305	0.429377	-338.187	-
hsa-miR-330-5p	0.433163	-388.986	yes
hsa-miR-3170	0.436089	-169.845	-
hsa-miR-4300	0.438925	-488.887	-
hsa-miR-3146	0.439614	-280.125	yes
hsa-miR-3622a-3p	0.442676	-304.274	yes
hsa-miR-3187-3p	0.4439	-306.776	yes
hsa-miR-624-3p	0.449846	-340.941	yes
hsa-miR-1295a	0.453454	-727.16	-
hsa-miR-1205	0.458541	-382.529	-
hsa-miR-19b-2-5p	0.460859	-423.524	yes
hsa-miR-3197	0.461322	-294.312	-
hsa-miR-345-3p	0.46279	-458.742	yes
hsa-miR-920	0.465722	-932.253	-
hsa-miR-3605-3p	0.467841	-415.808	-
hsa-miR-665	0.469173	-646.714	-
hsa-miR-1322	0.469944	-714.505	-
hsa-miR-4288	0.473347	-292.048	-
hsa-miR-1178-5p	0.478678	-325.064	-
hsa-miR-3202	0.479008	-327.447	-
hsa-miR-548v	0.480464	-135.115	-
hsa-miR-19a-5p	0.480605	-214.429	yes
hsa-miR-519d	0.483077	-152.78	yes
hsa-miR-342-3p	0.484773	-420.369	yes
hsa-miR-3130-3p	0.487517	-226.982	-
hsa-miR-3144-5p	0.487871	-152.682	yes
hsa-miR-3159	0.493023	-331.223	-
hsa-miR-128	0.495992	-87.2937	yes
hsa-miR-2861	0.498793	-309.542	-
hsa-miR-129-2-3p	0.499332	-366.495	yes
hsa-miR-299-3p	0.502565	-227.066	yes
hsa-miR-362-5p	0.509649	-264.605	yes
hsa-miR-3614-3p	0.510341	-668.807	-
hsa-miR-4290	0.511168	-417.331	-
hsa-miR-323a-5p	0.511683	-71.8684	yes
hsa-miR-301a-3p	0.519602	-320.364	yes
hsa-miR-320d	0.520231	-780.431	-
hsa-miR-454-3p	0.524235	-390.716	yes
hsa-miR-2277-3p	0.530717	-480.426	yes
hsa-miR-1289	0.533389	-773.583	-
hsa-miR-4286	0.533889	-252.722	-
hsa-miR-4292	0.535472	-352.634	-
hsa-miR-3646	0.535612	-256.928	-
hsa-miR-3668	0.537429	-840.713	-
hsa-miR-96-5p	0.540217	-59.1827	yes
hsa-miR-425-3p	0.546169	-380.513	yes
hsa-miR-1286	0.547989	-222.681	yes
hsa-miR-3180-3p	0.54885	-343.669	yes
hsa-miR-3617-5p	0.55288	-383.585	yes
hsa-miR-378a-5p	0.555347	-179.409	yes
hsa-miR-1258	0.559035	-323.355	-
hsa-miR-520e	0.56064	-343.857	yes
hsa-miR-183-5p	0.561375	-362.38	yes
hsa-miR-4278	0.563753	-185.302	-
hsa-miR-187-5p	0.571874	-401.599	yes
hsa-miR-766-3p	0.572455	-117.875	yes
hsa-miR-942	0.583367	-522.356	-
hsa-miR-3168	0.583902	-243.309	-
hsa-miR-3673	0.589673	-723.041	-
hsa-miR-513a-5p	0.589726	-305.044	yes
hsa-miR-1247-3p	0.591898	-114.585	yes
hsa-miR-3606-5p	0.595334	-352.712	-
hsa-miR-1290	0.599707	-679.202	-
hsa-miR-3191-3p	0.60128	-139.029	-
hsa-miR-1185-1-3p	0.603296	-193.042	yes
hsa-miR-3940-3p	0.603672	-306.446	yes
hsa-miR-23b-5p	0.604349	-166.594	yes
hsa-miR-200a-5p	0.60456	-33.8146	yes
hsa-miR-1203	0.606403	-152.177	-
hsa-miR-22-3p	0.618814	-85.8725	yes
hsa-miR-15b-3p	0.620801	-345.696	yes
hsa-miR-2355-5p	0.62146	-204.531	yes
hsa-miR-548z	0.624439	-256.468	-
hsa-miR-515-5p	0.636344	-132.968	yes
hsa-miR-3650	0.639348	-558.439	-
hsa-miR-95	0.644332	-261.219	yes
hsa-miR-3919	0.649597	-305.979	-
hsa-miR-145-5p	0.658883	-60.363	yes
hsa-miR-3616-5p	0.659489	-444.641	-
hsa-miR-125b-2-3p	0.662316	-191.362	yes
hsa-miR-514b-3p	0.663686	-302.903	yes
hsa-let-7g-3p	0.665088	-285.422	yes
hsa-miR-320b	0.672879	-404.13	-
hsa-miR-149-5p	0.673938	-157.458	yes
hsa-miR-499a-5p	0.676663	-85.2282	yes
hsa-miR-100-5p	0.677741	-247.16	yes
hsa-miR-296-5p	0.68105	-115.653	yes
hsa-miR-24-3p	0.685516	-95.3117	yes
hsa-miR-660-5p	0.687586	-206.452	yes
hsa-miR-3944-3p	0.691498	-256.305	yes
hsa-miR-380-3p	0.695787	-60.6042	yes
hsa-miR-29a-3p	0.699282	-140.102	yes
hsa-miR-3939	0.699434	-284.19	-
hsa-miR-520h	0.701061	-167.931	yes
hsa-miR-301a-5p	0.701411	-203.712	yes
hsa-miR-1261	0.710774	-420.376	-
hsa-miR-4328	0.716127	-140.39	-
hsa-miR-19b-1-5p	0.718073	-285.344	yes
hsa-miR-3663-3p	0.720781	-297.345	yes
hsa-miR-3620-3p	0.721527	-420.214	-
hsa-miR-4316	0.721881	-241.719	-
hsa-miR-331-5p	0.722183	-556.407	yes
hsa-miR-3925-5p	0.723493	-219.077	-
hsa-miR-374a-3p	0.728051	-184.39	yes
hsa-miR-524-3p	0.728136	-48.9468	yes
hsa-miR-541-3p	0.728819	-421.817	yes
hsa-miR-23c	0.728923	-528.098	-
hsa-miR-502-5p	0.732601	-155.401	yes
hsa-miR-496	0.733824	-368.568	yes
hsa-miR-199b-5p	0.736475	-193.462	yes
hsa-miR-4257	0.737005	-281.665	-
hsa-miR-3143	0.740741	-221.831	-
hsa-miR-3665	0.740842	-84.9819	-
hsa-miR-4283	0.744555	-184.745	-
hsa-miR-1306-5p	0.747593	-270.599	-
hsa-miR-2355-3p	0.75175	-233.931	yes
hsa-miR-497-5p	0.75452	-156.142	yes
hsa-miR-639	0.757264	-394.102	-
hsa-miR-3151	0.775824	-150.944	-
hsa-miR-1288	0.780058	-447.458	-
hsa-miR-4255	0.786551	-166.632	-
hsa-miR-211-3p	0.80318	-146.829	yes
hsa-miR-215	0.804963	-63.2515	yes
hsa-miR-1251	0.805777	-414.26	yes
hsa-miR-125b-5p	0.806808	-141.942	yes
hsa-miR-548aa	0.81168	-230.794	-
hsa-miR-769-3p	0.813196	-72.1601	yes
hsa-miR-1234-5p	0.813708	-254.99	-
hsa-miR-3166	0.814756	-210.534	-
hsa-miR-381-5p	0.815093	-126.576	yes
hsa-miR-320a	0.81641	-182.654	-
hsa-miR-580	0.816958	-189.602	yes
hsa-miR-4269	0.818509	-110.095	-
hsa-miR-500a-3p	0.823173	-90.9033	yes
hsa-miR-764	0.844491	-267.125	-
hsa-miR-3929	0.852118	-256.308	-
hsa-miR-302c-3p	0.852496	-143.143	yes
hsa-miR-1193	0.853543	-195.988	yes
hsa-miR-302b-3p	0.860768	-37.5367	yes
hsa-miR-3118	0.862569	-204.355	-
hsa-miR-524-5p	0.865824	-65.4027	yes
hsa-miR-3653	0.866096	-342.708	-
hsa-miR-431-5p	0.870166	-305.337	yes
hsa-miR-3923	0.877625	-167.041	-
hsa-miR-1238-5p	0.877963	-124.434	-
hsa-miR-103a-3p	0.883956	-97.1395	yes
hsa-miR-500b	0.885281	-253.722	yes
hsa-miR-369-3p	0.885304	-152.484	yes
hsa-miR-18b-5p	0.896601	-98.9053	yes
hsa-miR-3664-5p	0.898554	-314.033	-
hsa-miR-1200	0.903292	-185.758	-
hsa-miR-423-3p	0.90338	-78.1563	yes
hsa-miR-572	0.906293	-193.373	-
hsa-miR-10b-5p	0.909659	-145.393	yes
hsa-miR-3065-5p	0.911946	-169.46	yes
hsa-miR-1224-3p	0.915082	-511.363	-
hsa-miR-548n	0.917257	-432.957	-
hsa-miR-501-3p	0.921518	-140.163	yes
hsa-miR-3131	0.932171	-203.863	-
hsa-miR-3128	0.932312	-218.847	-
hsa-miR-212-5p	0.940187	-139.978	yes
hsa-miR-28-5p	0.948538	-144.608	yes
hsa-miR-326	0.957625	-66.1052	yes
hsa-miR-3175	0.958031	-198.932	-
hsa-miR-3116	0.965089	-272.938	-
hsa-miR-132-3p	0.972197	-86.5704	yes
hsa-miR-4297	0.984029	-140.114	-
hsa-miR-4296	0.992109	-196.587	-
hsa-miR-495-3p	1.00336	-49.5365	yes
hsa-miR-519e-5p	1.01315	-108.302	yes
hsa-miR-522-3p	1.02753	-57.2789	yes
hsa-miR-1825	1.03491	-372.912	-
hsa-miR-3161	1.03631	-186.936	-
hsa-miR-676-5p	1.03713	-207.721	yes
hsa-miR-3155a	1.04083	-143.884	-
hsa-miR-1226-5p	1.05075	-393.93	-
hsa-miR-3610	1.05115	-135.687	-
hsa-miR-1271-3p	1.05822	-147.091	yes
hsa-miR-141-3p	1.0599	-134.167	yes
hsa-miR-7-5p	1.06273	-10.8367	yes
hsa-miR-204-3p	1.07019	-130.699	yes
hsa-miR-1303	1.07085	-371.727	-
hsa-miR-1285-5p	1.07146	-131.586	-
hsa-miR-1208	1.07397	-353.768	-
hsa-miR-4321	1.07543	-156.928	-
hsa-miR-1254	1.07721	-346.612	-
hsa-miR-3928	1.07784	-176.191	-
hsa-miR-3181	1.0829	-51.5581	-
hsa-miR-218-2-3p	1.09609	-210.955	yes
hsa-miR-1185-5p	1.09815	-156.479	yes
hsa-miR-372	1.09898	-134.122	yes
hsa-miR-548o-3p	1.10051	-311.447	-
hsa-miR-3188	1.10648	-110.3	-
hsa-miR-32-5p	1.1073	-51.8308	yes
hsa-miR-922	1.10748	-398.104	-
hsa-miR-149-3p	1.11083	-174.895	yes
hsa-miR-1247-5p	1.11929	-331.764	yes
hsa-miR-323b-3p	1.12078	-107.794	yes
hsa-miR-3612	1.13108	-326.996	-
hsa-miR-4268	1.13561	-83.7605	-
hsa-miR-3622b-5p	1.13677	-289.502	-
hsa-miR-3937	1.13686	-144.992	-
hsa-miR-206	1.14461	-91.9192	yes
hsa-miR-1227-5p	1.14586	-175.419	-
hsa-miR-3663-5p	1.14673	-340.936	yes
hsa-miR-4282	1.14788	-124.904	-
hsa-miR-648	1.16152	-141.636	-
hsa-miR-3942-5p	1.16727	-153.001	yes
hsa-miR-3658	1.17375	-218.307	-
hsa-miR-136-3p	1.17447	-134.243	yes
hsa-miR-324-5p	1.1801	-119.873	yes
hsa-miR-3160-3p	1.18277	-141.925	-
hsa-miR-411-5p	1.18404	-163.13	yes
hsa-miR-3649	1.18839	-270.288	-
hsa-miR-516b-5p	1.1935	-190.569	yes
hsa-miR-23a-3p	1.19401	-135.289	yes
hsa-miR-4309	1.19536	-173.901	-
hsa-miR-3667-5p	1.20157	-277.929	-
hsa-miR-3607-3p	1.20575	-210.235	-
hsa-miR-3150b-3p	1.22052	-142.342	-
hsa-miR-142-3p	1.2252	-91.654	yes
hsa-miR-548w	1.24445	-151.888	-
hsa-miR-1181	1.24746	-166.395	-
hsa-miR-197-5p	1.25966	-147.057	yes
hsa-miR-3120-3p	1.26016	-226.8	-
hsa-miR-885-3p	1.26294	-345.957	yes
hsa-miR-3167	1.2641	-194.341	-
hsa-miR-365b-3p	1.27209	-135.537	yes
hsa-miR-663b	1.27394	-82.2713	-
hsa-miR-526b-3p	1.27554	-208.48	yes
hsa-miR-323b-5p	1.27834	-126.102	yes
hsa-miR-1271-5p	1.28064	-164.559	yes
hsa-miR-187-3p	1.28838	-146.764	yes
hsa-miR-320c	1.29426	-120.675	-
hsa-miR-186-5p	1.31784	-44.3963	yes
hsa-miR-142-5p	1.31832	-122.245	yes
hsa-miR-3941	1.33023	-134.365	-
hsa-miR-3154	1.33288	-98.9457	-
hsa-miR-3158-3p	1.34096	-111.608	-
hsa-miR-939-3p	1.34168	-163.611	-
hsa-miR-1262	1.34737	-237.176	-
hsa-miR-583	1.35311	-147.506	-
hsa-miR-3945	1.36939	-147.187	-
hsa-miR-3185	1.37553	-120.966	-
hsa-miR-4291	1.38105	-144.603	-
hsa-miR-4303	1.38382	-133.097	-
hsa-miR-320e	1.38564	-60.8792	-
hsa-miR-3142	1.39901	-64.1205	-
hsa-miR-1248	1.4063	-289.171	-
hsa-miR-520g	1.40723	-145.096	yes
hsa-miR-525-5p	1.41427	-61.6241	yes
hsa-miR-1255b-2-3p	1.41889	-112.478	-
hsa-miR-126-3p	1.41923	-50.9259	yes
hsa-miR-199a-3p	1.43321	-131.933	yes
hsa-miR-1245a	1.44542	-122.334	-
hsa-miR-1178-3p	1.45091	-59.1015	-
hsa-miR-99b-3p	1.45935	-198.796	yes
hsa-miR-642a-3p	1.4634	-142.878	yes
hsa-miR-887	1.47972	-269.674	yes
hsa-miR-1256	1.49646	-194.923	-
hsa-miR-1299	1.51508	-177.949	-
hsa-miR-3924	1.5169	-144.078	yes
hsa-miR-1183	1.52744	-149.305	-
hsa-miR-141-5p	1.53636	-264.306	yes
hsa-miR-4280	1.54581	-68.4527	-
hsa-miR-3183	1.55331	-151.279	-
hsa-miR-134	1.55331	-72.3504	yes
hsa-miR-1182	1.55972	-196.644	-
hsa-miR-3165	1.56427	-143.753	-
hsa-miR-3147	1.56641	-69.3287	-
hsa-miR-4295	1.56841	-105.569	-
hsa-miR-3192	1.57685	-25.7634	-
hsa-miR-4284	1.57716	-116.592	-
hsa-miR-664a-5p	1.58946	-259.9	-
hsa-miR-873-3p	1.59038	-77.6108	yes
hsa-miR-3148	1.59117	-70.5355	-
hsa-miR-3178	1.5939	-60.4182	-
hsa-miR-1291	1.602	-281.732	-
hsa-miR-638	1.60712	-364.246	-
hsa-miR-3922-3p	1.62035	-132.623	-
hsa-miR-4329	1.62096	-71.07	-
hsa-miR-188-5p	1.62192	-80.0167	yes
hsa-miR-379-5p	1.62317	-96.1083	yes
hsa-miR-548g-3p	1.63998	-217.272	-
hsa-miR-30a-3p	1.65289	-90.0105	yes
hsa-miR-155-5p	1.65435	-113.18	yes
hsa-miR-4302	1.6654	-64.851	-
hsa-miR-659-5p	1.67039	-89.3665	-
hsa-miR-3157-5p	1.67102	-81.9004	-
hsa-miR-3921	1.67213	-111.955	-
hsa-miR-3176	1.67319	-106.701	-
hsa-miR-658	1.67852	-92.542	-
hsa-miR-4325	1.67941	-143.782	-
hsa-miR-1250	1.68186	-205.475	-
hsa-miR-184	1.70485	-87.0311	yes
hsa-miR-3666	1.71215	-139.797	-
hsa-miR-3920	1.71436	-102.455	-
hsa-miR-1253	1.71586	-131.121	-
hsa-miR-380-5p	1.72196	-177.658	yes
hsa-miR-1244	1.73442	-184.28	-
hsa-miR-3156-5p	1.76476	-102.625	-
hsa-miR-3943	1.7716	-103.451	-
hsa-miR-520b	1.77563	-113.459	yes
hsa-miR-3669	1.7768	-236.023	-
hsa-miR-1323	1.77907	-112.779	yes
hsa-miR-1260b	1.78104	-72.7781	-
hsa-miR-519e-3p	1.78188	-62.1852	yes
hsa-miR-3129-5p	1.78426	-73.155	-
hsa-miR-3162-5p	1.79205	-72.9283	-
hsa-miR-519b-3p	1.80216	-33.8864	yes
hsa-miR-3934-5p	1.80637	-123.089	yes
hsa-miR-937-5p	1.8082	-111.048	-
hsa-miR-3936	1.81235	-111.102	-
hsa-miR-140-5p	1.82381	-25.0366	yes
hsa-miR-3605-5p	1.83202	-130.776	-
hsa-miR-4330	1.83238	-128.35	-
hsa-miR-548m	1.83279	-201.987	-
hsa-miR-185-5p	1.84139	-69.073	yes
hsa-miR-3141	1.84782	-48.0861	-
hsa-miR-3657	1.85281	-143.004	-
hsa-miR-130a-5p	1.8597	-197.969	yes
hsa-miR-3609	1.88011	-157.857	-
hsa-miR-523-3p	1.88978	-39.6831	yes
hsa-miR-520f	1.89288	-82.7861	yes
hsa-miR-106b-5p	1.89956	-69.9263	yes
hsa-miR-3126-3p	1.90085	-68.6473	yes
hsa-miR-2110	1.91618	-218.039	-
hsa-miR-548f	1.92228	-201.052	-
hsa-miR-762	1.93018	-71.6791	-
hsa-miR-1265	1.93046	-123.362	-
hsa-miR-3198	1.94091	-90.0593	-
hsa-miR-381-3p	1.94396	-71.327	yes
hsa-miR-1273d	1.98641	-114.025	-
hsa-miR-3621	1.98938	-150.923	-
hsa-miR-921	2.01403	-228.505	-
hsa-miR-3180-5p	2.01653	-55.0992	yes
hsa-miR-329	2.0285	-99.0564	yes
hsa-miR-3651	2.03336	-162.022	-
hsa-miR-3615	2.04606	-185.385	-
hsa-miR-3652	2.04671	-193.95	-
hsa-miR-4285	2.07733	-76.744	-
hsa-miR-515-3p	2.07978	-164.934	yes
hsa-miR-3182	2.11254	-74.1443	-
hsa-miR-548f	2.14599	-130.016	-
hsa-miR-548j	2.1485	-150.198	-
hsa-miR-3679-5p	2.17083	-136.249	-
hsa-miR-3671	2.17115	-185.903	-
hsa-miR-1263	2.17643	-177.642	-
hsa-miR-154-3p	2.1773	-72.3077	yes
hsa-miR-548e	2.19685	-163.624	-
hsa-miR-3614-5p	2.24203	-86.8001	-
hsa-miR-371a-3p	2.25709	-53.7567	yes
hsa-miR-3655	2.25715	-72.2922	-
hsa-miR-520a-3p	2.34639	-75.5728	yes
hsa-miR-520d-3p	2.35451	-66.9198	yes
hsa-miR-143-3p	2.3697	-55.9521	yes
hsa-miR-1202	2.41327	-138.197	-
hsa-miR-1249	2.42032	-119.823	yes
hsa-miR-1285-3p	2.43075	-85.1263	-
hsa-miR-130a-3p	2.44106	-33.76	yes
hsa-miR-3149	2.45644	-80.6092	-
hsa-miR-3654	2.46073	-175.162	-
hsa-miR-1243	2.52543	-158.307	-
hsa-miR-3672	2.56207	-116.66	-
hsa-miR-3656	2.57655	-137.142	-
hsa-miR-3607-5p	2.61539	-113.308	-
hsa-miR-3674	2.63524	-147.312	-
hsa-miR-525-3p	2.63555	-29.9599	yes
hsa-miR-602	2.6356	-179.293	-
hsa-miR-548f	2.68609	-152.045	-
hsa-miR-2115-5p	2.72459	-129.652	yes
hsa-miR-373-3p	2.82287	-100.719	yes
hsa-miR-509-3p	2.82763	-69.7901	yes
hsa-miR-1293	2.86642	-139.849	-
hsa-miR-615-5p	2.8699	-47.8668	yes
hsa-miR-3678-5p	2.93732	-109.303	-
hsa-miR-3680-5p	2.94422	-92.0493	-
hsa-miR-3622a-5p	2.9506	-158.789	yes
hsa-miR-1207-3p	3.03051	-113.971	-
hsa-miR-31-5p	3.04253	-69.5294	yes
hsa-miR-494	3.05095	-110.328	yes
hsa-miR-3676-3p	3.08125	-118.719	-
hsa-miR-1305	3.08154	-93.9252	-
hsa-miR-1301	3.11745	-87.9918	yes
hsa-miR-1260a	3.11922	-121.038	-
hsa-miR-3678-3p	3.12334	-91.6873	-
hsa-miR-1321	3.12969	-101.934	-
hsa-miR-3670	3.13492	-138.406	-
hsa-miR-3662	3.15557	-140.092	-
hsa-miR-3681-5p	3.18316	-92.7234	-
hsa-miR-3675-3p	3.24096	-79.3536	-
hsa-miR-3680-3p	3.30559	-92.7805	-
hsa-miR-3675-5p	3.34742	-99.3654	-
hsa-miR-1296	3.35534	-89.381	yes
hsa-miR-3679-3p	3.36009	-103.818	-
hsa-miR-1298	3.43998	-90.7384	yes
hsa-miR-3661	3.64032	-90.6606	-
hsa-miR-548k	3.84	-103.202	-
hsa-miR-1283	3.87443	-67.6115	yes
hsa-miR-3677-3p	3.99236	-71.953	-
hsa-miR-382-5p	4.51522	-121.163	yes
hsa-miR-197-3p	4.53756	-61.2839	yes
hsa-miR-10a-3p	5.2768	-141.484	yes
hsa-miR-9-5p	7.82664	-80.6153	yes
